# Supplementary material for: Soy-Derived Equol Induces Antioxidant Activity in Zebrafish in an Nrf2-Independent Manner
Source: Int J Mol Sci. 2022 May 8;23(9):5243. doi: 10.3390/ijms23095243 (PMC9105299; doi:10.3390/ijms23095243)
Supplement: Supplementary file 1 [file ijms-23-05243-s001.zip]

Archive with 5 entries (5 files):
- ijms22.watanabe.TableS1.pdf
- ijms22.watanabe.TableS2.pdf
- ijms22.watanabe.TableS3.pdf
- ijms22.watanabe.TableS4.pdf
- ijms22.watanabe.TableS5.pdf
